# Supplementary material for: Dietary Nano-ZnO Is Absorbed via Endocytosis and ZIP Pathways, Upregulates Lipogenesis, and Induces Lipotoxicity in the Intestine of Yellow Catfish
Source: Int J Mol Sci. 2021 Nov 7;22(21):12047. doi: 10.3390/ijms222112047 (PMC8584588; doi:10.3390/ijms222112047)
Supplement: Supplementary file 1 [file ijms-22-12047-s001.zip]

Archive with 1 entries (1 files):
- ijms-1412152-supplementary.pdf
